# Supplementary material for: iDMET: network-based approach for integrating differential analysis of cancer metabolomics
Source: BMC Bioinformatics. 2022 Nov 28;23:508. doi: 10.1186/s12859-022-05068-0 (PMC9706903; doi:10.1186/s12859-022-05068-0)
Supplement: Supplementary file 1 — Additional file 1: Table S1. List of significant node pairs that constitute the network. We calculated the similarity of each pair of differential metabolomic profiles based on the information generated in step 2 (Fig. 2) and we selected pairs having remarkable odds ratios and p-values (p < 0.05, odds > 4). We set the following thresholds: ratio > 1.5 (upper threshold) or ratio < 1/1.5 (lower threshold), or alternatively, ratio > 1.2 or ratio < 1/1.2 (for details see Fig. 2 and methods). Match count values represent the number of metabolites common to the given pair. Changed metabolite values represent the number of metabolites that passed the given threshold. The network generated with the threshold ratio > 1.2 (upper threshold) or ratio < 1/1.2 (lower threshold) was investigated in detail in the current study (see also Table 2). [file 12859_2022_5068_MOESM1_ESM.xlsx]

## Sheet: Table S1
Supplementary Table 1. List of significant node pairs that constitute the network.
Pair		PMID		Platform			cancer type		ratio>1.2, ratio<(1/1.2)			ratio>1.5, ratio<(1/1.5)
Node 1	Node 2	Node 1	Node 2	Node 1	Node 2	Match count	Node 1	Node 2	Changed metabolites	log2 odds ratio	p-value	Changed metabolites	log2 odds ratio	p-value
P17-1	P24-1	26766592	30538212	GC-MS, LC-MS/MS	GC-MS, LC-MS/MS	217	Kidney cancer (ccRCC)	Kidney cancer (ccRCC)	177	8.94753	4.21906e-32	131	11.9672	1.13389e-27
P7-1	P14-7	24153255	26508589	GC-MS	GC-MS	24	Colon Cancer (HCT116)	Colon Cancer (HCT116)	18	6.71425	0.00181221	12	5.57491	0.0307536
P7-1	P14-14	24153255	26508589	GC-MS	GC-MS	24	Colon Cancer (HCT116)	Colon Cancer (HCT116)	18	6.71425	0.00181221	13	5.47032	0.0389886
P7-1	P14-1	24153255	26508589	GC-MS	GC-MS	24	Colon Cancer (HCT116)	Colon Cancer (HCT116)	17	6.56986	0.00281041	15	6.20294	0.00754967
P7-1	P14-13	24153255	26508589	GC-MS	GC-MS	24	Colon Cancer (HCT116)	Colon Cancer (HCT116)	17	6.56986	0.00281041	13	5.78136	0.0201162
P7-1	P14-10	24153255	26508589	GC-MS	GC-MS	24	Colon Cancer (HCT116)	Colon Cancer (HCT116)	17	6.50779	0.00327664	14	5.83289	0.0179108
P7-2	P14-2	24153255	26508589	GC-MS	GC-MS	24	Colon Cancer (HCT116)	Colon Cancer (HCT116)	21	6.2854	0.00187338	16	6.3634	0.00493993
P7-1	P14-5	24153255	26508589	GC-MS	GC-MS	24	Colon Cancer (HCT116)	Colon Cancer (HCT116)	15	6.20294	0.00754967	14	5.96193	0.0134254
P7-2	P14-10	24153255	26508589	GC-MS	GC-MS	24	Colon Cancer (HCT116)	Colon Cancer (HCT116)	19	6.04439	0.00397692	16	6.26679	0.00623701
P7-2	P14-5	24153255	26508589	GC-MS	GC-MS	24	Colon Cancer (HCT116)	Colon Cancer (HCT116)	18	5.90689	0.0058699	16	6.3634	0.00493993
P7-1	P14-2	24153255	26508589	GC-MS	GC-MS	24	Colon Cancer (HCT116)	Colon Cancer (HCT116)	17	5.75489	0.00876421	14	5.96193	0.0134254
P7-1	P14-4	24153255	26508589	GC-MS	GC-MS	24	Colon Cancer (HCT116)	Colon Cancer (HCT116)	17	5.67243	0.009434	13	5.81592	0.0187002
P10-2	P18-3	26023239	26886430	CE-TOFMS	GC-MS, LC-MS	45	Lungadenocarcinoma (H1975)	Prostate cancer (LNCaP)	28	4.80735	0.00403281	13	5.47032	0.0389886
P7-2	P14-1	24153255	26508589	GC-MS	GC-MS	24	Colon Cancer (HCT116)	Colon Cancer (HCT116)	17	4.58496	0.0294125	14	5.96193	0.0134254
P7-2	P14-13	24153255	26508589	GC-MS	GC-MS	24	Colon Cancer (HCT116)	Colon Cancer (HCT116)	17	4.58496	0.0294125	12	5.49185	0.0363314
P7-2	P14-14	24153255	26508589	GC-MS	GC-MS	24	Colon Cancer (HCT116)	Colon Cancer (HCT116)	21	4.45943	0.0193595	15	5.97728	0.0127823
P7-2	P14-7	24153255	26508589	GC-MS	GC-MS	24	Colon Cancer (HCT116)	Colon Cancer (HCT116)	19	4.16993	0.0374813	12	5.57491	0.0307536
P6-2	P25-1	22628425	30830323	GC-MS, LC-MS/MS	GC-MS	31	Kidney cancer (Caki-1)	Breast Cancer (MDA-MD-231)	25	4.16993	0.0491653	18	5.2854	0.0280146
P16-1	P17-1	26637368	26766592	LC-MS	GC-MS, LC-MS/MS	159	Colon Cancer (HCT116)	Kidney cancer (ccRCC)	57	-4.6845	3.27183e-06	18	-5.90689	0.0058699
P17-1	P18-3	26766592	26886430	GC-MS, LC-MS/MS	GC-MS, LC-MS	59	Kidney cancer (ccRCC)	Prostate cancer (LNCaP)	43	-4.45943	0.0021276	25	-6.80735	0.0002931
P6-2	P18-3	22628425	26886430	GC-MS, LC-MS/MS	GC-MS, LC-MS	48	Kidney cancer (Caki-1)	Prostate cancer (LNCaP)	38	-4.2854	0.00215795	24	-5.49185	0.00255492
P5-2	P11-7	22421146	26311851	GC-MS, LC-MS/MS	GC-MS, LC-MS/MS	189	Normal lung fibroblast (IMR-90)	Leukemia (CD47(−) Jurkat T cell)	55	-4.15131	0.0393993	10	-6.71425	0.0303828
P16-2	P17-1	26637368	26766592	LC-MS	GC-MS, LC-MS/MS	159	Colon Cancer (HCT116)	Kidney cancer (ccRCC)	57	-4.08092	0.000193809	19	-5.17564	0.0177623
