# Supplementary material for: iDMET: network-based approach for integrating differential analysis of cancer metabolomics
Source: BMC Bioinformatics. 2022 Nov 28;23:508. doi: 10.1186/s12859-022-05068-0 (PMC9706903; doi:10.1186/s12859-022-05068-0)
Supplement: Supplementary file 2 — Additional file 2: Table S2. Quality control of metabolomic data conducted in each study. Abbreviations are as follows: Ctr, non-cancerous control thyroid; FA, follicular adenoma; FTC, follicular carcinoma; PTC-CV, classical variant of papillary carcinoma; PTC-FV, follicular variant of papillary carcinoma; MTC, medullary carcinoma; ATC, anaplastic carcinoma. The question mark represents that how missing values were dealt with was not clearly described. [file 12859_2022_5068_MOESM2_ESM.xlsx]

## Sheet: Supplemenatary table 2
Supplementary Table 2. Quality control of metabolomic data conducted in each study.
	PMID	Sample size	Type	Handling missing values	Metabolite exclusion criteria	Ref.
1	20861191	n = 46	Clinical sample	-	Peak-fitting residual error > 10%	[21]
2	21853158	n = 3	Cancer cell line	Imputed to the minimum value	-	[22]
3	21912692	n = 3	Cancer cell line	-	-	[23]
4	22380946	n = 4~12	Cancer cell line and Clinical sample	?	-	[24]
5	22421146	n = 6	Cancer cell line	Imputed to the minimum value	-	[25]
6	22628425	n = 7~8	Clinical sample	Imputed to the minimum value	Detection rate < 43%	[26]
7	24153255	n = 30	Cancer cell line	-	CV > 30%	[27]
8	24952473	n = 3	Cancer cell line	-	-	[28]
9	25880539	n = 5	Cancer cell line	Imputed to half the study minimum	-	[29]
10	26023239	n = 3	Cancer cell line	-	-	[30]
11	26311851	n = 6	Cancer cell line and Clinical sample	Imputed to the minimum value	-	[31]
12	26318292	n = 3	Cancer cell line	-	-	[32]
13	26415588	Ctr = 5 FA = 3 FTC =7 PTC-CV = 4 PTC-FV = 4 MTC = 6 ATC = 6	Clinical sample	K-nearest neighbor imputation (KNN)	-	[33]
14	26508589	n = 30	Cancer cell line	-	RSD of QC samples > 30%	[34]
15	26623558	n = 106	Clinical sample	-	-	[35]
16	26637368	n = 6	Cancer cell line	-	-	[36]
17	26766592	n = 138	Clinical sample	Imputed to the minimum value	-	[37]
18	26886430	n = 3	Cancer cell line	-	-	[38]
19	26980435	n = 3	Cancer cell line	-	-	[39]
20	27533043	n = 3	Clinical sample	-	-	[40]
21	29084919	Normal tissue = 23 Borderline tissue =18 Carcinoma tissue = 28	Clinical sample	-	RSD of QC samples > 30%	[41]
22	30026261	Normoxic cells =14 Hypoxic cells = 14 Normoxic tumor = 19 Hypoxic tumor = 25	Clinical sample	-	-	[42]
23	30482722	n = 3	Cancer cell line	-	CV > 30%	[43]
24	30538212	Normal tissue = 20 Tumor tissue = 40	Clinical sample	-	-	[44]
25	30830323	n = 6	Cancer cell line	-	-	[45]
26	30903027	n = 3	Cancer cell line	-	-	[46]
27	31068703	n = 1	Cancer cell line	Multiple imputation by chained equations	-	[47]
