# Supplementary material for: iDMET: network-based approach for integrating differential analysis of cancer metabolomics
Source: BMC Bioinformatics. 2022 Nov 28;23:508. doi: 10.1186/s12859-022-05068-0 (PMC9706903; doi:10.1186/s12859-022-05068-0)
Supplement: Supplementary file 3 — Additional file 3: Table S3. Experimental information of the two studies P10 and P18. Cell lines and drugs used in each study. An asterisk represents that metabolomic analysis was conducted after the drug treatment. [file 12859_2022_5068_MOESM3_ESM.xlsx]

## Sheet: Supplymentary table 3
Supplementary Table 3. Experimental information of the two studies P10 and P18.
	PMID26023239 (P10)	PMID26886430 (P18)
Cell line	H1975 (Human lung adenocarcinoma cell line)	LNCaP (Human prostate carcinoma cell line)
	PC9 (Human lung adenocarcinoma cell line)	AsPC-1 (Human pancreatic adenocarcinoma cell line)
	HCC827 (Human lung adenocarcinoma cell line)	L428 (Human Hodgkin’s lymphoma cell line)
Drug	AZD9291 (osimertinib) *	MN4 (Tetra-O-methyl nordihydroguaiaretic acid) *
	PKI-587 (gedatolisib) *	UCN-01 (7-hydroxystaurosporine)
	Erlotinib	Rapamycin
	AZD6244 (selumetinib)	Etoposide
	BEZ235 (dactolisib)
