# Supplementary material for: iDMET: network-based approach for integrating differential analysis of cancer metabolomics
Source: BMC Bioinformatics. 2022 Nov 28;23:508. doi: 10.1186/s12859-022-05068-0 (PMC9706903; doi:10.1186/s12859-022-05068-0)
Supplement: Supplementary file 4 — Additional file 4: Table S4. The 12 sub-networks identified by CytoCluster. The node ID is in the format Px-y, where x and y represent publication and differential metabolomic profiles (pair of datasets within the study), respectively. [file 12859_2022_5068_MOESM4_ESM.xlsx]

## Sheet: Supplementary table 4
Supplementary Table 4. The 12 sub-networks identified by CytoCluster.
Cluster #	Size	Density	p-value	Node members
1	20	0.5211	2.90×10-8	P14-14, P14-11, P7-2, P14-7, P7-5, P14-13, P14-1, P14-17, P14-19, P14-5, P14-10, P14-2, P7-1, P14-4, P14-9, P14-25, P14-28, P14-20, P14-22, P14-16
2	6	0.6667	0.0344099	P23-2, P23-6, P23-3, P23-4, P23-1, P23-5
3	4	0.5	0.620792	P6-1, P6-2, P25-1, P4-2
4	18	0.5163	1.28×10-7	P13-9, P13-13, P13-8, P13-16, P13-17, P13-11, P13-11, P13-5, P13-21, P13-20, P13-14, P13-4, P13-6, P13-7, P13-1, P13-10, P13-3, P13-2, P13-19
5	4	0.5	0.304204	P6-1, P2-1, P2-2, P2-3
6	14	0.5165	2.07×10-4	P6-2, P10-4, P24-1, P18-3, P10-3, P18-1, P10-2, P17-1, P21-3, P19-2, P21-1, P18-2, P4-1, P4-6
7	9	0.5278	0.00232648	P11-1, P11-2, P11-3, P11-4, P11-5, P11-6, P11-7, P15-1, P27-34
8	7	0.5238	0.180985	P5-1, P5-2, P5-3, P5-4, P5-5, P5-6, P8-2
9	17	0.5	4.21×10-7	P13-9, P13-13, P13-8, P13-16, P13-17, P13-12, P13-11, P13-21, P13-20, P13-14, P13-6, P13-7, P13-15, P13-10, P13-3, P13-2, P13-18
10	5	0.6	0.631342	P21-1, P21-2, P21-3, P4-2, P4-3
11	5	0.5	0.413573	P6-1, P6-2, P2-3, P16-1, P16-2
12	3	1	0.321417	P14-11, P14-15, P14-9
